# Supplementary material for: Does Having Rheumatoid Arthritis Increase the Dose of Depression Medications? A Mendelian Randomization Study
Source: J Clin Med. 2023 Feb 10;12(4):1405. doi: 10.3390/jcm12041405 (PMC9961843; doi:10.3390/jcm12041405)
Supplement: Supplementary file 1 [file jcm-12-01405-s001.zip]

Archive with 1 entries (1 files):
- jcm-2131634-supplementary.pdf
